# Supplementary material for: Crystal structure of iron(III) perchlorate nona­hydrate
Source: Acta Crystallogr Sect E Struct Rep Online. 2014 Nov 12;70(Pt 12):477–9. doi: 10.1107/S1600536814024295 (PMC4257414; doi:10.1107/S1600536814024295)
Supplement: Supplementary file 1 [file e-70-00477-sup1.cif]

##############################################################################
#                                                                            #
# This CIF contains the data in a paper accepted for publication in          #
# Acta Crystallographica Section E. It conforms to the requirements of       #
# Notes for Authors for Acta Crystallographica Section E, and has been       #
# peer reviewed under the auspices of the IUCr Commission on Journals.       #
#                                                                            #
# Full details of the Crystallographic Information File format               #
# are given in the paper "The Crystallographic Information File (CIF):       #
# a New Standard Archive File for Crystallography" by S. R. Hall, F. H.      #
# Allen and I. D. Brown [Acta Cryst. (1991), A47, 655-685].                  #
#                                                                            #
# The current version of the core CIF dictionary is obtainable from          #
# ftp://ftp.iucr.org/pub/cif_core.dic.                                       #
#                                                                            #
# Software is freely available for graphical display of the structure(s)     #
# in this CIF. For information consult the CIF software page                 #
# http://www.iucr.org/resources/cif/software.                                #
#                                                                            #
# This file may be used for bona fide research purposes within the           #
# scientific community so long as proper attribution is given to the journal # 
# article from which it was obtained.                                        #
#                                                                            #
##############################################################################
data_I
_database_code_depnum_ccdc_archive 'CCDC 1032663'
_audit_creation_method     SHELXL-2012
_journal_date_recd_electronic     2014-10-13
_journal_date_accepted     2014-11-04
_journal_name_full     'Acta Crystallographica, Section E'
_journal_year     2014
_journal_volume     70
_journal_issue     12
_journal_page_first     477
_journal_page_last     479
_journal_paper_category     GI
_journal_paper_doi     10.1107/S1600536814024295
_journal_coeditor_code     PK2533
_publ_contact_author_name     'Horst Schmidt'
_publ_contact_author_address
;
TU Bergakademie Freiberg, Institute of Inorganic Chemistry,
Leipziger Strasse 29,
D-09596 Freiberg,
Germany
;
_publ_contact_author_email     'Horst.Schmidt@chemie.tu-freiberg.de'
_publ_contact_author_fax     ?
_publ_contact_author_phone     ?
_publ_section_title
;
Crystal structure of iron(III) perchlorate nonahydrate
;
loop_
    _publ_author_name
    _publ_author_footnote
    _publ_author_address
    'Hennings, Erik' .
;
TU Bergakademie Freiberg, Institute of Inorganic Chemistry,
Leipziger Strasse 29,
D-09596 Freiberg,
Germany
;
    'Schmidt, Horst' .
;
TU Bergakademie Freiberg, Institute of Inorganic Chemistry,
Leipziger Strasse 29,
D-09596 Freiberg,
Germany
;
    'Voigt, Wolfgang' .
;
TU Bergakademie Freiberg, Institute of Inorganic Chemistry,
Leipziger Strasse 29,
D-09596 Freiberg, Germany
;
_publ_section_synopsis
;
Since the discovery of perchlorate salts on Mars and the known occurrence of
ferric salts in the regolith, there is a distinct possibility that the title
compound could form on the surface of Mars.
[Fe(H~2~O)~6~](ClO~4~)~3~\\cdot3H~2~O was crystallized from aqueous solutions
at low temperatures according to the solid--liquid phase diagram.
;
_chemical_name_systematic
;
Iron(III) perchlorate nonahydrate
;
_chemical_name_common     'ferric perchlorate nonahydrate'
_chemical_formula_moiety     'Fe H12 O6, 3(Cl O4), 3(H2 O)'
_chemical_formula_sum     'Cl3 Fe H18 O21'
_chemical_formula_iupac     '[Fe (H2 O)6] (Cl O4)3, 3H2 O'
_chemical_formula_weight     516.34
_chemical_melting_point     ?
_shelx_space_group_comment
;
The symmetry employed for this shelxl refinement is uniquely defined
by the following loop, which should always be used as a source of
symmetry information in preference to the above space-group names.
They are only intended as comments.
;
_space_group_crystal_system     trigonal
_space_group_name_H-M_alt     'R -3 c :H'
_space_group_name_Hall     '-R 3 2"c'
loop_
    _space_group_symop_operation_xyz
    'x, y, z'
    '-y, x-y, z'
    'y, x, -z+1/2'
    '-x+y, -x, z'
    '-x, -x+y, -z+1/2'
    'x-y, -y, -z+1/2'
    'x+2/3, y+1/3, z+1/3'
    '-y+2/3, x-y+1/3, z+1/3'
    'y+2/3, x+1/3, -z+5/6'
    '-x+y+2/3, -x+1/3, z+1/3'
    '-x+2/3, -x+y+1/3, -z+5/6'
    'x-y+2/3, -y+1/3, -z+5/6'
    'x+1/3, y+2/3, z+2/3'
    '-y+1/3, x-y+2/3, z+2/3'
    'y+1/3, x+2/3, -z+7/6'
    '-x+y+1/3, -x+2/3, z+2/3'
    '-x+1/3, -x+y+2/3, -z+7/6'
    'x-y+1/3, -y+2/3, -z+7/6'
    '-x, -y, -z'
    'y, -x+y, -z'
    '-y, -x, z-1/2'
    'x-y, x, -z'
    'x, x-y, z-1/2'
    '-x+y, y, z-1/2'
    '-x+2/3, -y+1/3, -z+1/3'
    'y+2/3, -x+y+1/3, -z+1/3'
    '-y+2/3, -x+1/3, z-1/6'
    'x-y+2/3, x+1/3, -z+1/3'
    'x+2/3, x-y+1/3, z-1/6'
    '-x+y+2/3, y+1/3, z-1/6'
    '-x+1/3, -y+2/3, -z+2/3'
    'y+1/3, -x+y+2/3, -z+2/3'
    '-y+1/3, -x+2/3, z+1/6'
    'x-y+1/3, x+2/3, -z+2/3'
    'x+1/3, x-y+2/3, z+1/6'
    '-x+y+1/3, y+2/3, z+1/6'
_cell_length_a     16.1930(15)
_cell_length_b     16.1930(15)
_cell_length_c     11.2421(11)
_cell_angle_alpha     90
_cell_angle_beta     90
_cell_angle_gamma     120
_cell_volume     2552.9(5)
_cell_formula_units_Z     6
_cell_measurement_reflns_used     47287
_cell_measurement_theta_min     6.97
_cell_measurement_theta_max     29.65
_cell_measurement_temperature     100
_exptl_crystal_description     'needle'
_exptl_crystal_colour     'colorless'
_exptl_crystal_size_max     0.544
_exptl_crystal_size_mid     0.368
_exptl_crystal_size_min     0.192
_exptl_crystal_density_diffrn     2.015
_exptl_crystal_density_meas     ?
_exptl_crystal_density_method     ?
_exptl_crystal_F_000     1578
_exptl_absorpt_coefficient_mu     1.461
_exptl_absorpt_correction_type     integration
_exptl_absorpt_process_details
;
(Coppens, 1970)
;
_shelx_estimated_absorpt_T_min     ?
_shelx_estimated_absorpt_T_max     ?
_exptl_absorpt_correction_T_min     0.5305
_exptl_absorpt_correction_T_max     0.7554
_exptl_special_details     ?
_diffrn_ambient_temperature     100
_diffrn_radiation_type     MoK\a
_diffrn_radiation_wavelength     0.71073
_diffrn_measurement_device_type     'STOE IPDS 2T'
_diffrn_measurement_method     'rotation method'
_diffrn_detector_area_resol_mean     6.67
_diffrn_reflns_number     8865
_diffrn_reflns_av_R_equivalents     0.0747
_diffrn_reflns_theta_min     2.516
_diffrn_reflns_theta_max     27.494
_diffrn_reflns_theta_full     25.242
_diffrn_measured_fraction_theta_max     0.998
_diffrn_measured_fraction_theta_full     0.998
_diffrn_reflns_limit_h_min     -20
_diffrn_reflns_limit_h_max     20
_diffrn_reflns_limit_k_min     -20
_diffrn_reflns_limit_k_max     20
_diffrn_reflns_limit_l_min     -14
_diffrn_reflns_limit_l_max     14
_refine_special_details     ?
_reflns_number_total     659
_reflns_number_gt     641
_reflns_threshold_expression     'I > 2\s(I)'
_refine_ls_structure_factor_coef     Fsqd
_refine_ls_matrix_type     full
_refine_ls_R_factor_all     0.0423
_refine_ls_R_factor_gt     0.0414
_refine_ls_wR_factor_gt     0.0910
_refine_ls_wR_factor_ref     0.0916
_refine_ls_goodness_of_fit_ref     1.112
_refine_ls_restrained_S_all     1.112
_refine_ls_number_reflns     658
_refine_ls_number_parameters     60
_refine_ls_number_restraints     0
_refine_ls_hydrogen_treatment     refall
_refine_ls_weighting_scheme     calc
_refine_ls_weighting_details
;
 w=1/[\s^2^(Fo^2^)+(0.0269P)^2^+23.9134P]
 where P=(Fo^2^+2Fc^2^)/3
;
_atom_sites_solution_hydrogens     difmap
_atom_sites_solution_primary     ?
_atom_sites_solution_secondary     ?
_refine_ls_shift/su_max     0.000
_refine_ls_shift/su_mean     0.000
_refine_diff_density_max     0.644
_refine_diff_density_min     -0.800
_refine_ls_extinction_method     none
_refine_ls_extinction_coef     .
loop_
    _atom_type_symbol
    _atom_type_description
    _atom_type_scat_dispersion_real
    _atom_type_scat_dispersion_imag
    _atom_type_scat_source
    'Fe' 'Fe' 0.3463 0.8444
                         'International Tables Vol C Tables 4.2.6.8 and 6.1.1.4'
    'Cl' 'Cl' 0.1484 0.1585
                         'International Tables Vol C Tables 4.2.6.8 and 6.1.1.4'
    'O' 'O' 0.0106 0.0060
                         'International Tables Vol C Tables 4.2.6.8 and 6.1.1.4'
    'H' 'H' 0.0000 0.0000
                         'International Tables Vol C Tables 4.2.6.8 and 6.1.1.4'
_computing_data_collection
;
X-AREA (Stoe & Cie, 2009)
;
_computing_cell_refinement
;
X-AREA (Stoe & Cie, 2009)
;
_computing_data_reduction
;
X-RED (Stoe & Cie, 2009)
;
_computing_structure_solution
;
SHELXS97 (Sheldrick, 2008)
;
_computing_structure_refinement
;
SHELXL2012 (Sheldrick, 2008)
;
_computing_molecular_graphics
;
DIAMOND (Brandenburg, 2006)
;
_computing_publication_material
;
publCIF (Westrip, 2010)
;
loop_
    _atom_site_type_symbol
    _atom_site_label
    _atom_site_fract_x
    _atom_site_fract_y
    _atom_site_fract_z
    _atom_site_U_iso_or_equiv
    _atom_site_adp_type
    _atom_site_calc_flag
    _atom_site_occupancy
    _atom_site_disorder_assembly
    _atom_site_disorder_group
    Fe Fe1 0.0000 0.0000 0.5000 0.0188(3) Uani d 1 . .
    O O1 0.07420(15) 0.11666(15) 0.3991(2) 0.0252(5) Uani d 1 . .
    O O4 0.3333 0.47858(17) 0.4167 0.0247(6) Uani d 1 . .
    Cl Cl1 0.3333 0.2540(19) 0.4167 0.0329(3) Uani d 0.773(9) A 1
    O O2 0.4134(3) 0.3438(3) 0.3808(4) 0.0342(8) Uani d 0.773(9) A 1
    O O3 0.3070(3) 0.1914(3) 0.3110(4) 0.0481(12) Uani d 0.773(9) A 1
    Cl Cl1' 0.3333 0.254(7) 0.4167 0.0329(3) Uani d 0.227(9) A 2
    O O2' 0.3946(11) 0.3499(13) 0.3527(16) 0.0342(8) Uani d 0.227(9) A 2
    O O3' 0.2699(12) 0.1716(10) 0.3602(15) 0.0481(12) Uani d 0.227(9) A 2
    H H1A 0.129(3) 0.158(3) 0.417(4) 0.047(12) Uiso d 1 . .
    H H1B 0.048(3) 0.138(3) 0.357(4) 0.051(13) Uiso d 1 . .
    H H4 0.375(3) 0.468(3) 0.388(4) 0.054(13) Uiso d 1 . .
loop_
    _atom_site_aniso_label
    _atom_site_aniso_U_11
    _atom_site_aniso_U_22
    _atom_site_aniso_U_33
    _atom_site_aniso_U_12
    _atom_site_aniso_U_13
    _atom_site_aniso_U_23
    Fe1 0.0157(3) 0.0157(3) 0.0251(5) 0.00784(15) 0.000 0.000
    O1 0.0165(10) 0.0195(10) 0.0341(11) 0.0050(8) -0.0004(8) 0.0045(8)
    O4 0.0269(15) 0.0164(9) 0.0344(16) 0.0135(8) 0.0102(12) 0.0051(6)
    Cl1 0.0221(5) 0.0137(4) 0.0659(8) 0.0110(2) -0.0180(5) -0.0090(2)
    O2 0.0180(19) 0.0381(15) 0.051(2) 0.0174(13) -0.0027(15) 0.0098(16)
    O3 0.045(3) 0.0345(19) 0.067(3) 0.0210(19) -0.0055(19) -0.0276(19)
    Cl1' 0.0221(5) 0.0137(4) 0.0659(8) 0.0110(2) -0.0180(5) -0.0090(2)
    O2' 0.0180(19) 0.0381(15) 0.051(2) 0.0174(13) -0.0027(15) 0.0098(16)
    O3' 0.045(3) 0.0345(19) 0.067(3) 0.0210(19) -0.0055(19) -0.0276(19)
_geom_special_details
;
 All esds (except the esd in the dihedral angle between two l.s. planes)
 are estimated using the full covariance matrix.  The cell esds are taken
 into account individually in the estimation of esds in distances, angles
 and torsion angles; correlations between esds in cell parameters are only
 used when they are defined by crystal symmetry.  An approximate (isotropic)
 treatment of cell esds is used for estimating esds involving l.s. planes.
;
loop_
    _geom_bond_atom_site_label_1
    _geom_bond_atom_site_label_2
    _geom_bond_site_symmetry_2
    _geom_bond_distance
    _geom_bond_publ_flag
    Fe1 O1 20_556 2.007(2) ?
    Fe1 O1 2 2.007(2) ?
    Fe1 O1 22_556 2.007(2) ?
    Fe1 O1 4 2.007(2) ?
    Fe1 O1 19_556 2.007(2) ?
    Fe1 O1 . 2.007(2) ?
    Cl1 O2 11 1.439(18) ?
    Cl1 O2 . 1.439(18) ?
    Cl1 O3 11 1.479(17) ?
    Cl1 O3 . 1.479(17) ?
    Cl1' O3' 11 1.37(6) ?
    Cl1' O3' . 1.37(6) ?
    Cl1' O2' 11 1.54(7) ?
    Cl1' O2' . 1.54(7) ?
loop_
    _geom_angle_atom_site_label_1
    _geom_angle_atom_site_label_2
    _geom_angle_atom_site_label_3
    _geom_angle_site_symmetry_1
    _geom_angle_site_symmetry_3
    _geom_angle
    _geom_angle_publ_flag
    O1 Fe1 O1 20_556 2 180.00(9) ?
    O1 Fe1 O1 20_556 22_556 91.19(9) ?
    O1 Fe1 O1 2 22_556 88.81(9) ?
    O1 Fe1 O1 20_556 4 88.81(9) ?
    O1 Fe1 O1 2 4 91.19(9) ?
    O1 Fe1 O1 22_556 4 180.00(10) ?
    O1 Fe1 O1 20_556 19_556 91.19(9) ?
    O1 Fe1 O1 2 19_556 88.81(9) ?
    O1 Fe1 O1 22_556 19_556 91.19(9) ?
    O1 Fe1 O1 4 19_556 88.81(9) ?
    O1 Fe1 O1 20_556 . 88.81(9) ?
    O1 Fe1 O1 2 . 91.19(9) ?
    O1 Fe1 O1 22_556 . 88.81(9) ?
    O1 Fe1 O1 4 . 91.19(9) ?
    O1 Fe1 O1 19_556 . 180.00(10) ?
    O2 Cl1 O2 11 . 112(2) ?
    O2 Cl1 O3 11 11 105.8(3) ?
    O2 Cl1 O3 . 11 109.42(19) ?
    O2 Cl1 O3 11 . 109.42(19) ?
    O2 Cl1 O3 . . 105.8(3) ?
    O3 Cl1 O3 11 . 114(2) ?
    O3' Cl1' O3' 11 . 106(7) ?
    O3' Cl1' O2' 11 11 124.0(13) ?
    O3' Cl1' O2' . 11 105.4(10) ?
    O3' Cl1' O2' 11 . 105.4(10) ?
    O3' Cl1' O2' . . 124.0(13) ?
    O2' Cl1' O2' 11 . 94(6) ?
loop_
    _geom_hbond_atom_site_label_D
    _geom_hbond_atom_site_label_H
    _geom_hbond_atom_site_label_A
    _geom_hbond_site_symmetry_A
    _geom_hbond_distance_DH
    _geom_hbond_distance_HA
    _geom_hbond_distance_DA
    _geom_hbond_angle_DHA
    O1 H1A Cl1 . 0.83(5) 2.86(5) 3.642(2) 157(4)
    O1 H1A O2 11 0.83(5) 1.92(5) 2.745(5) 174(4)
    O1 H1A O2' 11 0.83(5) 2.33(5) 3.153(14) 170(4)
    O1 H1A O3' . 0.83(5) 2.27(5) 2.864(17) 129(4)
    O1 H1B O4 31 0.82(5) 1.83(5) 2.642(3) 173(4)
    O4 H4 O2 . 0.84(4) 2.39(4) 3.073(5) 139(4)
    O4 H4 O3 32 0.84(4) 2.13(4) 2.796(4) 136(4)
    O4 H4 O2' . 0.84(4) 2.13(5) 2.812(17) 138(4)
    O4 H4 O3' 32 0.84(4) 2.12(4) 2.708(12) 127(4)
_shelx_hkl_file
;
  -1   2   0   86.70    2.86   0
   0   3   0 8056.02   17.79   0
  -2   4   0 2053.83    9.20   0
  -1   5   0  288.96    3.29   0
  -3   6   0 1754.35    7.01   0
   0   6   0   63.59    1.73   0
  -2   7   0 2420.59    7.54   0
  -4   8   0 1538.89    5.80   0
  -1   8   0  550.15    3.51   0
  -3   9   0   83.23    1.79   0
   0   9   0  989.11    4.31   0
  -5  10   0 6855.79   10.48   0
  -2  10   0  554.04    3.35   0
  -4  11   0 3635.59    7.88   0
  -1  11   0  272.54    2.41   0
  -6  12   0  428.93    2.90   0
  -3  12   0  794.94    3.69   0
   0  12   0 3279.47    6.97   0
  -5  13   0  727.93    3.54   0
  -2  13   0   32.55    1.40   0
  -7  14   0  945.00    3.97   0
  -4  14   0  175.26    2.02   0
  -1  14   0  108.63    1.73   0
  -6  15   0  135.42    1.83   0
  -3  15   0 1468.55    4.65   0
   0  15   0 1766.19    5.07   0
  -8  16   0   38.13    1.42   0
  -5  16   0  106.66    1.73   0
  -2  16   0  132.99    1.81   0
  -7  17   0 1077.00    4.14   0
  -4  17   0   72.29    1.59   0
  -1  17   0  257.76    2.26   0
  -9  18   0  217.46    2.16   0
  -6  18   0   13.36    1.29   0
  -3  18   0   97.91    1.67   0
   0  18   0    3.85    1.37   0
  -8  19   0   74.38    1.62   0
  -5  19   0  821.61    3.65   0
  -2  19   0  582.52    3.11   0
 -10  20   0  601.85    3.26   0
  -7  20   0  121.09    1.87   0
  -4  20   0   50.47    1.64   0
  -9  21   0  157.74    2.09   0
  -6  21   0   71.80    1.76   0
 -11  22   0   75.13    1.88   0
  -2   3   1 1797.15    9.18   0
  -1   4   1 8015.19   15.60   0
  -3   5   1    5.90    1.58   0
  -5   6   1 1152.82    5.67   0
  -2   6   1 3682.57    9.60   0
  -4   7   1 2651.16    7.96   0
  -1   7   1    6.43    1.25   0
  -6   8   1    2.54    1.29   0
  -3   8   1  139.50    2.08   0
  -8   9   1 1865.97    6.01   0
  -5   9   1   25.97    1.48   0
  -2   9   1  110.63    1.81   0
  -7  10   1  647.52    3.62   0
  -4  10   1  754.75    3.87   0
  -1  10   1  763.38    3.66   0
  -9  11   1  237.33    2.41   0
  -6  11   1   35.39    1.48   0
  -3  11   1  661.13    3.50   0
 -11  12   1  674.38    3.45   0
  -8  12   1  242.64    2.33   0
  -5  12   1  169.32    2.08   0
  -2  12   1   10.50    1.33   0
 -10  13   1  273.32    2.39   0
  -7  13   1   12.92    1.41   0
  -4  13   1 2443.65    6.20   0
  -1  13   1   16.58    1.25   0
 -12  14   1   35.83    1.42   0
  -9  14   1   30.74    1.33   0
  -6  14   1  979.37    4.06   0
  -3  14   1  867.67    3.68   0
 -14  15   1   34.95    1.40   0
 -11  15   1   81.32    1.62   0
  -8  15   1  181.13    1.99   0
  -5  15   1   25.53    1.30   0
  -2  15   1   15.33    1.27   0
 -13  16   1  274.39    2.31   0
 -10  16   1  201.33    2.03   0
  -7  16   1  173.13    2.00   0
  -4  16   1   22.66    1.34   0
  -1  16   1  499.11    2.84   0
 -15  17   1   32.38    1.42   0
 -12  17   1    3.92    1.17   0
  -9  17   1   74.53    1.60   0
  -6  17   1    2.38    1.19   0
  -3  17   1   12.12    1.25   0
 -17  18   1    1.04    1.35   0
 -14  18   1  685.11    3.25   0
 -11  18   1  399.83    2.67   0
  -8  18   1   48.98    1.49   0
  -5  18   1   43.92    1.44   0
  -2  18   1   34.65    1.43   0
 -16  19   1    3.32    1.36   0
 -13  19   1  310.78    2.41   0
 -10  19   1   28.71    1.45   0
  -7  19   1   62.39    1.58   0
  -4  19   1  167.52    2.04   0
  -1  19   1  131.71    1.93   0
 -18  20   1   48.37    1.71   0
 -15  20   1    1.14    1.32   0
 -12  20   1    9.92    1.41   0
  -9  20   1  548.13    3.13   0
  -6  20   1  156.29    2.05   0
  -3  20   1   43.67    1.63   0
 -14  21   1   10.23    1.42   0
 -11  21   1  203.10    2.25   0
  -8  21   1  257.08    2.46   0
  -5  21   1    6.38    1.52   0
 -13  22   1   18.02    1.60   0
 -10  22   1    8.47    1.65   0
   0   1   2 6155.78   14.27   0
  -2   2   2  435.14    4.13   0
  -1   3   2 4506.75   11.07   0
   0   4   2  362.22    3.17   0
  -5   5   2  261.56    2.98   0
  -2   5   2 1617.61    6.41   0
  -4   6   2 3173.98    8.37   0
  -1   6   2  674.79    3.83   0
  -6   7   2 3069.89    8.48   0
  -3   7   2 4707.95    9.47   0
   0   7   2  603.21    3.32   0
  -8   8   2 5969.72    9.35   0
  -5   8   2 1988.38    6.26   0
  -2   8   2  378.58    2.85   0
  -7   9   2  263.77    2.67   0
  -4   9   2   98.65    1.87   0
  -1   9   2 3566.92    7.46   0
  -9  10   2    5.66    1.34   0
  -6  10   2 1601.24    5.31   0
  -3  10   2  272.13    2.46   0
   0  10   2  909.05    3.75   0
 -11  11   2  171.43    2.08   0
  -8  11   2 1681.15    5.38   0
  -5  11   2 1155.71    4.63   0
  -2  11   2 2489.80    6.20   0
 -10  12   2  123.96    1.93   0
  -7  12   2   81.53    1.71   0
  -4  12   2 1730.89    5.35   0
  -1  12   2 2011.04    5.29   0
 -12  13   2  279.53    2.39   0
  -9  13   2 1258.53    4.45   0
  -6  13   2 1101.49    4.35   0
  -3  13   2  403.35    2.69   0
   0  13   2  704.78    3.14   0
 -14  14   2  212.68    2.15   0
 -11  14   2  605.07    3.22   0
  -8  14   2 1206.86    4.40   0
  -5  14   2   85.90    1.68   0
  -2  14   2   17.16    1.22   0
 -13  15   2  207.10    2.14   0
 -10  15   2   99.85    1.68   0
  -7  15   2  208.42    2.10   0
  -4  15   2  931.85    3.86   0
  -1  15   2  200.10    1.97   0
 -15  16   2  684.93    3.53   0
 -12  16   2  989.89    3.87   0
  -9  16   2  497.35    2.94   0
  -6  16   2  119.28    1.82   0
  -3  16   2  670.95    3.27   0
   0  16   2   82.67    1.54   0
 -17  17   2  147.53    1.97   0
 -14  17   2   69.72    1.57   0
 -11  17   2  134.66    1.71   0
  -8  17   2   21.28    1.32   0
  -5  17   2  483.43    2.91   0
  -2  17   2    6.75    1.21   0
 -16  18   2  574.95    3.07   0
 -13  18   2  550.38    2.83   0
 -10  18   2  639.82    3.00   0
  -7  18   2  626.89    3.28   0
  -4  18   2  304.39    2.45   0
  -1  18   2  192.31    2.09   0
 -18  19   2  294.71    2.59   0
 -15  19   2  183.31    1.99   0
 -12  19   2    3.27    1.19   0
  -9  19   2    9.85    1.27   0
  -6  19   2  525.78    3.07   0
  -3  19   2  300.00    2.45   0
   0  19   2   33.38    1.64   0
 -17  20   2    6.97    1.42   0
 -14  20   2  310.45    2.32   0
 -11  20   2  269.67    2.20   0
  -8  20   2  113.96    1.90   0
  -5  20   2   50.79    1.62   0
 -16  21   2   40.29    1.59   0
 -13  21   2  335.38    2.46   0
 -10  21   2  228.49    2.18   0
  -7  21   2   58.26    1.78   0
  -1   2   3 8681.70   13.82   0
  -2   4   3  257.24    2.69   0
  -4   5   3   47.73    1.64   0
  -1   5   3  676.73    3.88   0
  -3   6   3  146.93    1.99   0
  -5   7   3 1723.71    5.39   0
  -2   7   3  253.74    2.36   0
  -7   8   3   15.58    1.43   0
  -4   8   3 1494.30    4.97   0
  -1   8   3  509.43    2.97   0
  -6   9   3  351.78    2.55   0
  -3   9   3 1627.14    5.47   0
  -8  10   3   69.62    1.65   0
  -5  10   3  172.23    1.98   0
  -2  10   3   11.97    1.28   0
 -10  11   3   61.85    1.68   0
  -7  11   3  134.45    1.83   0
  -4  11   3  914.96    4.08   0
  -1  11   3  694.77    3.22   0
  -9  12   3   35.30    1.33   0
  -6  12   3   12.10    1.17   0
  -3  12   3  924.89    3.86   0
 -11  13   3  906.20    3.67   0
  -8  13   3    3.07    1.13   0
  -5  13   3   37.50    1.46   0
  -2  13   3 1382.90    4.46   0
 -13  14   3  707.57    3.55   0
 -10  14   3    6.97    1.13   0
  -7  14   3  134.01    1.70   0
  -4  14   3   51.30    1.43   0
  -1  14   3 1047.20    3.83   0
 -12  15   3    8.81    1.23   0
  -9  15   3   15.68    1.22   0
  -6  15   3  373.51    2.60   0
  -3  15   3  108.44    1.71   0
 -14  16   3  595.69    3.07   0
 -11  16   3    2.21    1.09   0
  -8  16   3 1046.99    3.71   0
  -5  16   3   66.90    1.54   0
  -2  16   3  227.72    2.15   0
 -16  17   3   10.25    1.29   0
 -13  17   3  169.66    1.84   0
 -10  17   3    8.06    1.20   0
  -7  17   3   25.16    1.26   0
  -4  17   3   78.61    1.59   0
  -1  17   3   18.09    1.29   0
 -15  18   3    7.72    1.23   0
 -12  18   3    8.29    1.18   0
  -9  18   3   70.32    1.46   0
  -6  18   3    1.36    1.25   0
  -3  18   3   60.16    1.62   0
 -17  19   3   21.20    1.43   0
 -14  19   3    3.21    1.25   0
 -11  19   3  371.19    2.38   0
  -8  19   3  252.35    2.09   0
  -5  19   3    1.30    1.36   0
  -2  19   3   91.51    1.80   0
 -16  20   3  277.87    2.24   0
 -13  20   3   38.35    1.43   0
 -10  20   3    3.31    1.26   0
  -7  20   3    4.88    1.29   0
  -4  20   3  135.70    2.03   0
 -15  21   3  135.67    1.91   0
 -12  21   3    0.71    1.36   0
  -9  21   3    4.19    1.35   0
  -6  21   3   57.89    1.64   0
  -1   1   4   84.88    1.70   0
   0   2   4  125.66    1.88   0
  -2   3   4  444.03    3.13   0
  -4   4   4 5690.70    9.62   0
  -1   4   4  403.30    2.95   0
  -3   5   4 2535.52    7.14   0
   0   5   4 9999.99   12.47   0
  -5   6   4 4896.50    9.02   0
  -2   6   4   57.03    1.55   0
  -7   7   4 7926.85   10.33   0
  -4   7   4 2718.34    6.34   0
  -1   7   4   36.23    1.35   0
  -6   8   4   91.14    1.56   0
  -3   8   4 1108.45    4.25   0
   0   8   4 1389.65    4.67   0
  -8   9   4   10.16    1.30   0
  -5   9   4  201.85    1.98   0
  -2   9   4  478.49    2.92   0
 -10  10   4 3948.18    8.18   0
  -7  10   4 1253.12    4.17   0
  -4  10   4   15.60    1.19   0
  -1  10   4  578.00    2.96   0
  -9  11   4   12.12    1.24   0
  -6  11   4   43.92    1.37   0
  -3  11   4    2.95    1.26   0
   0  11   4  538.40    2.84   0
 -11  12   4  138.20    1.80   0
  -8  12   4  172.09    1.82   0
  -5  12   4 2694.98    5.85   0
  -2  12   4 3611.34    6.90   0
 -13  13   4  380.24    2.64   0
 -10  13   4  175.48    1.77   0
  -7  13   4  187.99    1.83   0
  -4  13   4  161.46    1.89   0
  -1  13   4  261.45    2.09   0
 -12  14   4  683.13    3.12   0
  -9  14   4  708.73    3.05   0
  -6  14   4  149.19    1.69   0
  -3  14   4  167.10    1.94   0
   0  14   4  641.23    3.02   0
 -14  15   4  126.63    1.74   0
 -11  15   4  346.78    2.27   0
  -8  15   4  684.72    3.03   0
  -5  15   4 1294.73    4.06   0
  -2  15   4  100.93    1.60   0
 -16  16   4  287.57    2.35   0
 -13  16   4   43.88    1.33   0
 -10  16   4  189.15    1.83   0
  -7  16   4  242.65    1.99   0
  -4  16   4  311.81    2.44   0
  -1  16   4   39.95    1.41   0
 -15  17   4  613.03    2.93   0
 -12  17   4 1623.16    4.37   0
  -9  17   4  617.08    2.88   0
  -6  17   4  213.85    1.91   0
  -3  17   4   90.02    1.70   0
   0  17   4  512.82    3.33   0
 -17  18   4    4.63    1.26   0
 -14  18   4    2.15    1.17   0
 -11  18   4  121.31    1.66   0
  -8  18   4   26.33    1.27   0
  -5  18   4    3.39    1.16   0
  -2  18   4    1.61    1.32   0
 -16  19   4   37.44    1.47   0
 -13  19   4    1.88    1.19   0
 -10  19   4  350.86    2.32   0
  -7  19   4  555.38    2.81   0
  -4  19   4  160.34    2.01   0
  -1  19   4   11.32    1.57   0
 -15  20   4  204.01    2.06   0
 -12  20   4   82.38    1.54   0
  -9  20   4   69.58    1.51   0
  -6  20   4   45.70    1.48   0
 -14  21   4   91.45    1.71   0
 -11  21   4   86.61    1.68   0
  -8  21   4   21.46    1.47   0
  -1   3   5  384.48    2.77   0
  -3   4   5 1231.98    4.62   0
  -2   5   5 1067.91    4.26   0
  -4   6   5 2079.71    5.91   0
  -1   6   5  963.13    3.96   0
  -6   7   5  216.10    2.35   0
  -3   7   5   67.55    1.48   0
  -5   8   5  100.01    1.61   0
  -2   8   5   40.38    1.42   0
  -7   9   5   57.39    1.42   0
  -4   9   5  265.42    2.18   0
  -1   9   5 2640.99    6.21   0
  -9  10   5  877.91    3.64   0
  -6  10   5  743.98    3.20   0
  -3  10   5   69.34    1.45   0
  -8  11   5   79.92    1.54   0
  -5  11   5   17.97    1.22   0
  -2  11   5  175.76    1.94   0
 -10  12   5   63.19    1.40   0
  -7  12   5    6.38    1.07   0
  -4  12   5  112.03    1.59   0
  -1  12   5   73.14    1.39   0
 -12  13   5   18.33    1.29   0
  -9  13   5 1788.04    4.62   0
  -6  13   5   10.20    1.04   0
  -3  13   5  348.42    2.43   0
 -11  14   5  399.97    2.45   0
  -8  14   5  136.89    1.67   0
  -5  14   5    8.66    1.14   0
  -2  14   5   17.13    1.21   0
 -13  15   5   38.25    1.34   0
 -10  15   5    7.89    1.08   0
  -7  15   5   12.15    1.17   0
  -4  15   5  258.45    2.04   0
  -1  15   5  176.59    1.96   0
 -15  16   5  433.44    2.47   0
 -12  16   5    1.62    1.15   0
  -9  16   5    2.84    1.08   0
  -6  16   5  325.16    2.20   0
  -3  16   5  129.45    1.72   0
 -14  17   5   44.61    1.37   0
 -11  17   5    3.87    1.11   0
  -8  17   5   99.41    1.52   0
  -5  17   5   49.39    1.38   0
  -2  17   5   15.67    1.39   0
 -16  18   5   97.77    1.59   0
 -13  18   5   34.30    1.33   0
 -10  18   5   12.71    1.21   0
  -7  18   5   16.48    1.19   0
  -4  18   5  678.58    3.05   0
  -1  18   5   58.66    1.72   0
 -15  19   5   39.25    1.49   0
 -12  19   5    3.18    1.22   0
  -9  19   5   17.67    1.27   0
  -6  19   5   87.01    1.57   0
  -3  19   5    4.94    1.42   0
 -14  20   5   39.61    1.54   0
 -11  20   5  120.27    1.72   0
  -8  20   5    9.21    1.32   0
  -5  20   5    9.67    1.42   0
 -10  21   5   67.57    1.65   0
   0   0   6 2053.80    5.68   0
  -1   2   6  317.38    2.41   0
  -3   3   6   22.53    1.21   0
   0   3   6  385.41    2.66   0
  -2   4   6 2526.15    6.12   0
  -4   5   6  372.41    2.51   0
  -1   5   6 1709.05    5.09   0
  -6   6   6  454.84    2.94   0
  -3   6   6 2417.28    5.91   0
   0   6   6 3206.94    6.66   0
  -5   7   6   48.68    1.48   0
  -2   7   6  333.64    2.44   0
  -7   8   6  874.23    3.92   0
  -4   8   6 1861.78    5.21   0
  -1   8   6 1191.38    4.17   0
  -9   9   6  461.33    2.98   0
  -6   9   6 1178.13    3.98   0
  -3   9   6 1038.57    3.96   0
   0   9   6  115.13    1.70   0
  -8  10   6   27.89    1.33   0
  -5  10   6  790.57    3.25   0
  -2  10   6  321.88    2.34   0
 -10  11   6 1340.75    4.28   0
  -7  11   6  474.93    2.57   0
  -4  11   6  167.68    1.75   0
  -1  11   6  231.18    2.01   0
 -12  12   6   92.33    1.65   0
  -9  12   6  359.37    2.36   0
  -6  12   6   89.82    1.46   0
  -3  12   6    6.10    1.14   0
   0  12   6   81.58    1.50   0
 -11  13   6  867.90    3.49   0
  -8  13   6  278.07    2.09   0
  -5  13   6  547.46    2.74   0
  -2  13   6 1072.33    3.80   0
 -13  14   6 1133.71    3.72   0
 -10  14   6  281.91    2.06   0
  -7  14   6   12.56    1.19   0
  -4  14   6   81.39    1.41   0
  -1  14   6  557.46    3.01   0
 -15  15   6   53.19    1.34   0
 -12  15   6   25.82    1.32   0
  -9  15   6  573.02    2.71   0
  -6  15   6  370.79    2.27   0
  -3  15   6   97.17    1.61   0
   0  15   6   10.02    1.32   0
 -14  16   6   13.78    1.21   0
 -11  16   6   57.52    1.34   0
  -8  16   6  713.42    3.01   0
  -5  16   6  388.77    2.34   0
  -2  16   6  453.55    2.77   0
 -16  17   6   72.10    1.45   0
 -13  17   6  297.90    2.19   0
 -10  17   6    9.39    1.20   0
  -7  17   6   18.64    1.22   0
  -4  17   6   99.56    1.57   0
  -1  17   6   83.66    1.78   0
 -15  18   6  110.14    1.66   0
 -12  18   6  270.54    2.14   0
  -9  18   6  608.11    2.82   0
  -6  18   6  331.63    2.23   0
  -3  18   6  163.63    1.89   0
 -14  19   6   11.75    1.36   0
 -11  19   6  210.56    1.94   0
  -8  19   6  301.74    2.20   0
  -5  19   6   46.01    1.46   0
 -13  20   6   90.33    1.71   0
 -10  20   6    9.50    1.37   0
  -7  20   6   43.88    1.54   0
  -2   3   7  139.99    1.71   0
  -1   4   7  574.10    2.99   0
  -3   5   7  641.81    3.15   0
  -5   6   7  215.29    2.03   0
  -2   6   7 1020.31    3.85   0
  -4   7   7    6.26    1.15   0
  -1   7   7  266.23    2.17   0
  -6   8   7  413.43    2.67   0
  -3   8   7   81.46    1.55   0
  -8   9   7 1432.35    4.51   0
  -5   9   7   23.55    1.21   0
  -2   9   7    6.65    1.13   0
  -7  10   7   26.44    1.25   0
  -4  10   7  163.03    1.74   0
  -1  10   7    2.61    1.07   0
  -9  11   7   63.26    1.41   0
  -6  11   7  511.67    2.64   0
  -3  11   7  231.63    2.03   0
 -11  12   7   66.14    1.42   0
  -8  12   7   10.61    1.19   0
  -5  12   7   69.52    1.43   0
  -2  12   7    3.68    1.14   0
 -10  13   7  101.44    1.53   0
  -7  13   7  142.43    1.67   0
  -4  13   7  173.33    1.78   0
  -1  13   7    3.51    1.14   0
 -12  14   7   98.45    1.64   0
  -9  14   7  120.39    1.59   0
  -6  14   7  337.00    2.19   0
  -3  14   7  242.09    2.02   0
 -14  15   7    9.11    1.19   0
 -11  15   7   68.00    1.43   0
  -8  15   7   28.53    1.28   0
  -5  15   7    2.19    1.10   0
  -2  15   7  177.66    1.97   0
 -13  16   7  242.14    2.12   0
 -10  16   7    4.82    1.20   0
  -7  16   7  147.85    1.72   0
  -4  16   7    5.62    1.19   0
  -1  16   7   42.42    1.58   0
 -15  17   7   33.77    1.38   0
 -12  17   7    7.96    1.27   0
  -9  17   7  131.12    1.68   0
  -6  17   7   20.14    1.32   0
  -3  17   7   14.35    1.30   0
 -14  18   7  146.78    1.94   0
 -11  18   7  111.26    1.64   0
  -8  18   7   17.39    1.33   0
  -5  18   7   38.67    1.45   0
  -2  18   7    5.47    1.46   0
 -13  19   7  109.53    1.79   0
 -10  19   7   15.81    1.37   0
  -7  19   7   28.26    1.47   0
   0   1   8  753.76    3.31   0
  -2   2   8 2237.38    5.46   0
  -1   3   8  512.54    2.79   0
  -3   4   8   92.74    1.50   0
   0   4   8  644.54    3.09   0
  -5   5   8 1709.15    4.72   0
  -2   5   8 1160.67    3.92   0
  -4   6   8   14.97    1.21   0
  -1   6   8 1086.26    3.81   0
  -6   7   8   24.82    1.28   0
  -3   7   8  318.96    2.27   0
   0   7   8 1853.85    4.90   0
  -8   8   8   97.73    1.61   0
  -5   8   8   83.58    1.45   0
  -2   8   8  127.16    1.64   0
  -7   9   8  570.51    2.89   0
  -4   9   8  505.95    2.70   0
  -1   9   8   43.30    1.27   0
  -9  10   8  347.22    2.35   0
  -6  10   8  575.13    2.75   0
  -3  10   8  781.78    3.32   0
   0  10   8  546.02    2.82   0
 -11  11   8  661.22    2.82   0
  -8  11   8   53.80    1.41   0
  -5  11   8  286.38    2.09   0
  -2  11   8   39.16    1.27   0
 -10  12   8 1096.87    3.74   0
  -7  12   8 1004.11    3.51   0
  -4  12   8   24.93    1.19   0
  -1  12   8   36.32    1.26   0
 -12  13   8   43.83    1.25   0
  -9  13   8   65.15    1.39   0
  -6  13   8  259.04    2.01   0
  -3  13   8  110.26    1.59   0
   0  13   8   21.40    1.35   0
 -14  14   8  347.79    2.17   0
 -11  14   8   79.59    1.48   0
  -8  14   8    9.50    1.18   0
  -5  14   8  285.73    2.10   0
  -2  14   8  161.93    1.85   0
 -13  15   8   33.72    1.33   0
 -10  15   8  544.87    2.75   0
  -7  15   8  103.28    1.54   0
  -4  15   8   71.48    1.44   0
  -1  15   8  245.14    2.28   0
 -15  16   8    2.51    1.21   0
 -12  16   8   13.16    1.29   0
  -9  16   8   89.01    1.56   0
  -6  16   8  230.41    2.01   0
  -3  16   8   16.37    1.32   0
   0  16   8    5.60    1.41   0
 -14  17   8  177.24    1.90   0
 -11  17   8   17.41    1.31   0
  -8  17   8   97.81    1.63   0
  -5  17   8  859.09    3.36   0
  -2  17   8  561.61    3.17   0
 -13  18   8   38.95    1.56   0
 -10  18   8   24.12    1.42   0
  -7  18   8    1.82    1.33   0
  -4  18   8   19.80    1.44   0
  -9  19   8  137.90    1.92   0
  -1   2   9  177.17    1.82   0
  -2   4   9   35.99    1.25   0
  -4   5   9   20.06    1.16   0
  -1   5   9   48.34    1.27   0
  -3   6   9  412.90    2.48   0
  -5   7   9    9.62    1.10   0
  -2   7   9   13.59    1.07   0
  -7   8   9   37.58    1.40   0
  -4   8   9  433.53    2.50   0
  -1   8   9    2.03    1.07   0
  -6   9   9  693.31    3.21   0
  -3   9   9  125.03    1.64   0
  -8  10   9    2.41    1.14   0
  -5  10   9    4.22    1.08   0
  -2  10   9   66.12    1.41   0
 -10  11   9   31.00    1.32   0
  -7  11   9   26.25    1.20   0
  -4  11   9  148.69    1.66   0
  -1  11   9    2.95    1.16   0
  -9  12   9   27.44    1.25   0
  -6  12   9   18.97    1.17   0
  -3  12   9  213.76    1.91   0
 -11  13   9   77.32    1.60   0
  -8  13   9   10.45    1.12   0
  -5  13   9    9.00    1.13   0
  -2  13   9   31.55    1.31   0
 -13  14   9   46.89    1.30   0
 -10  14   9    0.67    1.19   0
  -7  14   9   32.15    1.29   0
  -4  14   9    3.30    1.15   0
  -1  14   9  148.74    1.84   0
 -12  15   9   15.84    1.28   0
  -9  15   9    1.77    1.19   0
  -6  15   9   84.55    1.51   0
  -3  15   9   88.52    1.59   0
 -14  16   9  135.94    1.72   0
 -11  16   9    3.59    1.25   0
  -8  16   9  190.11    1.91   0
  -5  16   9   23.40    1.34   0
  -2  16   9    1.27    1.33   0
 -13  17   9   61.58    1.58   0
 -10  17   9    1.25    1.32   0
  -7  17   9   29.27    1.43   0
  -4  17   9   22.37    1.48   0
  -9  18   9  157.51    1.93   0
  -1   1  10  776.29    3.18   0
   0   2  10  237.75    2.01   0
  -2   3  10  862.27    3.33   0
  -4   4  10    8.11    1.02   0
  -1   4  10  417.21    2.42   0
  -3   5  10   57.25    1.31   0
   0   5  10  249.88    1.91   0
  -5   6  10  207.31    1.88   0
  -2   6  10  247.76    2.00   0
  -7   7  10   47.06    1.43   0
  -4   7  10   91.05    1.46   0
  -1   7  10  227.39    1.89   0
  -6   8  10  346.69    2.32   0
  -3   8  10  137.35    1.66   0
   0   8  10   29.08    1.23   0
  -8   9  10  463.80    2.74   0
  -5   9  10  295.60    2.12   0
  -2   9  10  196.29    1.85   0
 -10  10  10    8.36    1.31   0
  -7  10  10  207.97    1.93   0
  -4  10  10  455.78    2.54   0
  -1  10  10  150.89    1.81   0
  -9  11  10  131.10    1.65   0
  -6  11  10  259.55    2.04   0
  -3  11  10  384.87    2.37   0
   0  11  10   82.51    1.52   0
 -11  12  10   41.99    1.24   0
  -8  12  10  258.99    2.05   0
  -5  12  10   49.43    1.35   0
  -2  12  10   10.29    1.27   0
 -13  13  10   59.07    1.38   0
 -10  13  10  150.19    1.82   0
  -7  13  10  542.68    2.72   0
  -4  13  10  375.17    2.35   0
  -1  13  10   36.35    1.39   0
 -12  14  10   65.89    1.41   0
  -9  14  10   41.08    1.36   0
  -6  14  10  232.08    2.01   0
  -3  14  10  256.66    2.11   0
   0  14  10  104.55    1.75   0
 -14  15  10  112.51    1.69   0
 -11  15  10   18.74    1.40   0
  -8  15  10    8.73    1.26   0
  -5  15  10   22.43    1.30   0
  -2  15  10  104.63    1.75   0
 -13  16  10    0.00    0.75   0
 -10  16  10   93.32    1.68   0
  -7  16  10   81.76    1.61   0
  -4  16  10    7.87    1.38   0
  -9  17  10   10.53    1.35   0
  -1   3  11    3.77    1.09   0
  -3   4  11  178.05    1.78   0
  -2   5  11    7.47    1.10   0
  -4   6  11   58.15    1.31   0
  -1   6  11   34.61    1.20   0
  -6   7  11   29.29    1.21   0
  -3   7  11    4.14    1.05   0
  -5   8  11    1.81    1.09   0
  -2   8  11    4.45    1.15   0
  -7   9  11    0.32    1.11   0
  -4   9  11   22.68    1.20   0
  -1   9  11  162.75    1.77   0
  -9  10  11    2.33    1.22   0
  -6  10  11   47.50    1.35   0
  -3  10  11    2.97    1.16   0
  -8  11  11   12.54    1.20   0
  -5  11  11   15.05    1.17   0
  -2  11  11    7.84    1.22   0
 -10  12  11   82.30    1.56   0
  -7  12  11    2.44    1.17   0
  -4  12  11   13.27    1.20   0
  -1  12  11    2.63    1.28   0
 -12  13  11    3.72    1.24   0
  -9  13  11  173.42    1.89   0
  -6  13  11   43.02    1.39   0
  -3  13  11    8.15    1.27   0
 -11  14  11   16.52    1.43   0
  -8  14  11   41.63    1.47   0
  -5  14  11    1.14    1.29   0
  -2  14  11    9.75    1.39   0
 -10  15  11    1.74    1.39   0
  -7  15  11   72.60    1.60   0
  -4  15  11   49.87    1.59   0
   0   0  12  436.92    2.45   0
  -1   2  12  167.05    1.74   0
  -3   3  12  218.34    1.87   0
   0   3  12   66.81    1.34   0
  -2   4  12   87.89    1.43   0
  -4   5  12  214.34    1.92   0
  -1   5  12   24.46    1.18   0
  -6   6  12  498.18    2.71   0
  -3   6  12   65.09    1.38   0
   0   6  12   26.93    1.18   0
  -5   7  12  341.79    2.42   0
  -2   7  12  122.33    1.57   0
  -7   8  12   50.49    1.43   0
  -4   8  12   10.27    1.18   0
  -1   8  12   14.09    1.16   0
  -9   9  12   81.44    1.65   0
  -6   9  12  139.36    1.71   0
  -3   9  12   24.79    1.23   0
   0   9  12   89.01    1.57   0
  -8  10  12  110.47    1.75   0
  -5  10  12  521.69    2.73   0
  -2  10  12  176.00    1.88   0
 -10  11  12   14.11    1.39   0
  -7  11  12   14.71    1.29   0
  -4  11  12   97.79    1.72   0
  -1  11  12  202.99    2.03   0
 -12  12  12   40.13    1.45   0
  -9  12  12   41.11    1.46   0
  -6  12  12  121.10    1.71   0
  -3  12  12   73.38    1.54   0
   0  12  12  218.38    2.19   0
 -11  13  12   34.79    1.45   0
  -8  13  12   48.86    1.49   0
  -5  13  12   25.64    1.40   0
  -2  13  12   12.10    1.47   0
  -7  14  12   97.60    1.73   0
  -2   3  13    4.91    1.09   0
  -1   4  13   15.51    1.19   0
  -3   5  13   10.39    1.13   0
  -5   6  13    7.17    1.18   0
  -2   6  13   35.44    1.27   0
  -4   7  13    4.33    1.14   0
  -1   7  13   10.52    1.19   0
  -6   8  13   10.32    1.22   0
  -3   8  13   15.24    1.21   0
  -8   9  13   19.40    1.38   0
  -5   9  13    3.24    1.26   0
  -2   9  13   24.18    1.31   0
  -7  10  13    5.74    1.35   0
  -4  10  13    0.88    1.25   0
  -1  10  13    1.58    1.34   0
  -9  11  13    5.44    1.39   0
  -6  11  13    0.89    1.30   0
  -3  11  13   16.56    1.39   0
  -5  12  13    0.29    1.35   0
   0   1  14    1.35    1.14   0
  -2   2  14   45.96    1.35   0
  -1   3  14   47.86    1.36   0
  -3   4  14  132.01    1.70   0
   0   4  14   29.53    1.29   0
  -5   5  14   37.23    1.41   0
  -2   5  14  105.22    1.62   0
  -4   6  14  146.37    1.77   0
  -1   6  14   25.72    1.32   0
  -6   7  14  161.81    1.92   0
  -3   7  14   74.40    1.54   0
   0   7  14   33.72    1.45   0
  -8   8  14   24.12    1.54   0
  -5   8  14   65.83    1.56   0
  -2   8  14  112.61    1.73   0
  -7   9  14   75.17    1.70   0
  -4   9  14    8.63    1.37   0
  -1   2  15    0.55    1.27   0
  -2   4  15    2.90    1.29   0
  -4   5  15    2.02    1.35   0
  -1   5  15    2.05    1.36   0
;
_shelx_hkl_checksum     72606
_shelx_res_file
;
TITL
CELL  0.71073 16.19300 16.19300 11.24210 90.00000 90.00000 120.00000
ZERR 6  0.00150  0.00150  0.00110  0.00000  0.00000  0.00000
LATT 3
SYMM -Y, X-Y, Z
SYMM Y, X, -Z+ 0.50000
SYMM -X+Y, -X, Z
SYMM -X, -X+Y, -Z+ 0.50000
SYMM X-Y, -Y, -Z+ 0.50000
SFAC Fe Cl O  H
UNIT 6  18  126  108
OMIT -3 55
L.S. 20
ACTA
BOND
FMAP 2
PLAN 5
EADP O3 O3'
EADP O2 O2'
EADP Cl1 Cl1'
HTAB
HTAB O1 Cl1
EQIV $1 -x+2/3, -x+y+1/3, -z+5/6
HTAB O1 O2_$1
HTAB O1 O2'_$1
HTAB O1 O3'
EQIV $2 -x+1/3, -y+2/3, -z+2/3
HTAB O1 O4_$2
HTAB O4 O2
EQIV $3 y+1/3, -x+y+2/3, -z+2/3
HTAB O4 O3_$3
HTAB O4 O2'
HTAB O4 O3'_$3
WGHT    0.026900   23.913401
FVAR       0.31437   0.77327
MOLE 1
FE1   1    0.000000    0.000000    0.500000    10.16667    0.01569    0.01569 =
         0.02514    0.00000    0.00000    0.00784
O1    3    0.074199    0.116656    0.399075    11.00000    0.01652    0.01952 =
         0.03410    0.00449   -0.00042    0.00501
O4    3    0.333333    0.478579    0.416667    10.50000    0.02692    0.01636 =
         0.03441    0.00511    0.01021    0.01346
PART 1
CL1   2    0.333333    0.254007    0.416667    20.50000    0.02206    0.01370 =
         0.06587   -0.00899   -0.01798    0.01103
O2    3    0.413419    0.343751    0.380790    21.00000    0.01796    0.03808 =
         0.05101    0.00982   -0.00271    0.01744
O3    3    0.306966    0.191395    0.310987    21.00000    0.04471    0.03449 =
         0.06675   -0.02761   -0.00549    0.02098
PART 2
CL1'  2    0.333333    0.254237    0.416667   -20.50000    0.02206    0.01370 =
         0.06587   -0.00899   -0.01798    0.01103
O2'   3    0.394563    0.349869    0.352747   -21.00000    0.01796    0.03808 =
         0.05101    0.00982   -0.00271    0.01744
O3'   3    0.269901    0.171645    0.360231   -21.00000    0.04471    0.03449 =
         0.06675   -0.02761   -0.00549    0.02098
PART 0
H1A   4    0.129294    0.158128    0.416868    11.00000    0.04654
H1B   4    0.047888    0.137812    0.357196    11.00000    0.05102
H4    4    0.375050    0.468374    0.388184    11.00000    0.05447
HKLF 4
REM
REM R1 =  0.0414 for     641 Fo > 4sig(Fo)  and  0.0423 for all     658 data
REM     60 parameters refined using      0 restraints
END
WGHT      0.0275     23.0853
REM Instructions for potential hydrogen bonds
HTAB O1 Cl1
HTAB O1 O2_$1
HTAB O1 O2'_$1
HTAB O1 O3'
HTAB O1 O4_$2
HTAB O4 O2
HTAB O4 O3_$3
HTAB O4 O2'
HTAB O4 O3'_$3
REM Highest difference peak  0.644,  deepest hole -0.800,  1-sigma level  0.081
Q1    1   0.4067  0.3024  0.3472  11.00000  0.05    0.64
Q2    1   0.3005  0.2584  0.4504  11.00000  0.05    0.45
Q3    1   0.4027  0.3426  0.4328  11.00000  0.05    0.42
Q4    1   0.3150  0.2321  0.2975  11.00000  0.05    0.32
Q5    1   0.3297  0.1963  0.3662  11.00000  0.05    0.31
;
_shelx_res_checksum     4733
_shelxl_version_number         .000002012
