# Supplementary material for: Crystal structure of iron(III) perchlorate nona­hydrate
Source: Acta Crystallogr Sect E Struct Rep Online. 2014 Nov 12;70(Pt 12):477–9. doi: 10.1107/S1600536814024295 (PMC4257414; doi:10.1107/S1600536814024295)
Supplement: Supplementary file 2 [file e-70-00477-Isup2.hkl]

#
# h,k,l, Fc-squared, Fo-squared, sigma(Fo-squared), status flag
#
data_I
_shelx_title ' '
_shelx_refln_list_code          4
_shelx_F_calc_maximum      333.39
_exptl_crystal_F_000      1578.00
_reflns_d_resolution_high  0.7698

loop_
 _space_group_symop_operation_xyz
 'x, y, z'
 '-y, x-y, z'
 'y, x, -z+1/2'
 '-x+y, -x, z'
 '-x, -x+y, -z+1/2'
 'x-y, -y, -z+1/2'
 'x+2/3, y+1/3, z+1/3'
 '-y+2/3, x-y+1/3, z+1/3'
 'y+2/3, x+1/3, -z+5/6'
 '-x+y+2/3, -x+1/3, z+1/3'
 '-x+2/3, -x+y+1/3, -z+5/6'
 'x-y+2/3, -y+1/3, -z+5/6'
 'x+1/3, y+2/3, z+2/3'
 '-y+1/3, x-y+2/3, z+2/3'
 'y+1/3, x+2/3, -z+7/6'
 '-x+y+1/3, -x+2/3, z+2/3'
 '-x+1/3, -x+y+2/3, -z+7/6'
 'x-y+1/3, -y+2/3, -z+7/6'
 '-x, -y, -z'
 'y, -x+y, -z'
 '-y, -x, z-1/2'
 'x-y, x, -z'
 'x, x-y, z-1/2'
 '-x+y, y, z-1/2'
 '-x+2/3, -y+1/3, -z+1/3'
 'y+2/3, -x+y+1/3, -z+1/3'
 '-y+2/3, -x+1/3, z-1/6'
 'x-y+2/3, x+1/3, -z+1/3'
 'x+2/3, x-y+1/3, z-1/6'
 '-x+y+2/3, y+1/3, z-1/6'
 '-x+1/3, -y+2/3, -z+2/3'
 'y+1/3, -x+y+2/3, -z+2/3'
 '-y+1/3, -x+2/3, z+1/6'
 'x-y+1/3, x+2/3, -z+2/3'
 'x+1/3, x-y+2/3, z+1/6'
 '-x+y+1/3, y+2/3, z+1/6'

_cell_length_a    16.1930
_cell_length_b    16.1930
_cell_length_c    11.2421
_cell_angle_alpha  90.000
_cell_angle_beta   90.000
_cell_angle_gamma 120.000

_shelx_F_squared_multiplier     1.000

loop_
 _refln_index_h
 _refln_index_k
 _refln_index_l
 _refln_F_squared_calc
 _refln_F_squared_meas
 _refln_F_squared_sigma
 _refln_observed_status
  -1   2   0       1218.75        877.30        28.94 o
   0   3   0      79925.38      81517.29       180.01 o
  -2   4   0      19739.25      20782.30        93.09 o
  -1   5   0       2816.30       2923.93        33.29 o
  -3   6   0      16864.65      17751.92        70.93 o
   0   6   0        450.35        643.45        17.51 o
  -2   7   0      26904.37      24493.47        76.30 o
  -4   8   0      14842.34      15571.72        58.69 o
  -1   8   0       5954.62       5566.86        35.52 o
  -3   9   0        901.21        842.19        18.11 o
   0   9   0      10351.98      10008.61        43.61 o
  -5  10   0      73598.53      69372.39       106.05 o
  -2  10   0       5955.19       5606.22        33.90 o
  -4  11   0      36734.49      36787.82        79.74 o
  -1  11   0       3156.27       2757.78        24.39 o
  -6  12   0       4711.30       4340.26        29.34 o
  -3  12   0       8354.26       8043.84        37.34 o
   0  12   0      32581.05      33184.31        70.53 o
  -5  13   0       7511.19       7365.78        35.82 o
  -2  13   0        313.50        329.37        14.17 o
  -7  14   0       9592.23       9562.27        40.17 o
  -4  14   0       1631.15       1773.42        20.44 o
  -1  14   0       1068.99       1099.21        17.51 o
  -6  15   0       1331.44       1370.29        18.52 o
  -3  15   0      14709.30      14859.97        47.05 o
   0  15   0      18315.62      17871.73        51.30 o
  -8  16   0        240.19        385.83        14.37 o
  -5  16   0        992.91       1079.27        17.51 o
  -2  16   0        940.38       1345.70        18.32 o
  -7  17   0      10590.71      10897.95        41.89 o
  -4  17   0        771.73        731.49        16.09 o
  -1  17   0       2677.89       2608.22        22.87 o
  -9  18   0       2221.17       2200.44        21.86 o
  -6  18   0         44.57        135.19        13.05 o
  -3  18   0        982.16        990.73        16.90 o
   0  18   0          5.70         38.96        13.86 o
  -8  19   0        795.77        752.64        16.39 o
  -5  19   0       8100.61       8313.71        36.93 o
  -2  19   0       5534.60       5894.41        31.47 o
 -10  20   0       5667.63       6090.00        32.99 o
  -7  20   0       1312.22       1225.29        18.92 o
  -2   3   1      17205.42      18185.01        92.89 o
  -1   4   1      78875.23      81104.12       157.85 o
  -3   5   1         52.54         59.70        15.99 o
  -5   6   1      12079.26      11665.16        57.37 o
  -2   6   1      38810.86      37263.20        97.14 o
  -4   7   1      25064.41      26826.56        80.55 o
  -1   7   1        104.21         65.06        12.65 o
  -6   8   1          2.95         25.70        13.05 o
  -3   8   1       1689.91       1411.57        21.05 o
  -8   9   1      19994.88      18881.38        60.81 o
  -5   9   1        273.32        262.79        14.98 o
  -2   9   1       1232.81       1119.44        18.32 o
  -7  10   1       6380.29       6552.13        36.63 o
  -4  10   1       7519.04       7637.17        39.16 o
  -1  10   1       7659.91       7724.49        37.03 o
  -9  11   1       2458.51       2401.50        24.39 o
  -6  11   1        441.78        358.10        14.98 o
  -3  11   1       6920.51       6689.84        35.42 o
 -11  12   1       7048.57       6823.92        34.91 o
  -8  12   1       2367.54       2455.23        23.58 o
  -5  12   1       1973.23       1713.32        21.05 o
  -2  12   1         74.58        106.25        13.46 o
 -10  13   1       2772.85       2765.67        24.18 o
  -7  13   1         20.34        130.73        14.27 o
  -4  13   1      24083.16      24726.81        62.74 o
  -1  13   1        103.21        167.77        12.65 o
 -12  14   1        408.14        362.56        14.37 o
  -9  14   1        302.05        311.05        13.46 o
  -6  14   1      10219.55       9910.05        41.08 o
  -3  14   1       8476.89       8779.78        37.24 o
 -14  15   1        387.28        353.65        14.17 o
 -11  15   1        700.52        822.86        16.39 o
  -8  15   1       1876.78       1832.82        20.14 o
  -5  15   1        200.68        258.33        13.15 o
  -2  15   1        169.89        155.12        12.85 o
 -13  16   1       2683.94       2776.50        23.37 o
 -10  16   1       2049.49       2037.22        20.54 o
  -7  16   1       1844.76       1751.87        20.24 o
  -4  16   1        272.41        229.29        13.56 o
  -1  16   1       4939.78       5050.40        28.74 o
 -15  17   1        232.31        327.65        14.37 o
 -12  17   1         37.95         39.67        11.84 o
  -9  17   1        671.43        754.15        16.19 o
  -6  17   1         35.82         24.08        12.04 o
  -3  17   1         90.21        122.64        12.65 o
 -17  18   1         60.58         10.52        13.66 o
 -14  18   1       7326.46       6932.49        32.89 o
 -11  18   1       3947.93       4045.80        27.02 o
  -8  18   1        403.68        495.62        15.08 o
  -5  18   1        397.38        444.42        14.57 o
  -2  18   1        392.53        350.62        14.47 o
 -16  19   1         17.46         33.59        13.76 o
 -13  19   1       3156.32       3144.72        24.39 o
 -10  19   1        100.59        290.51        14.67 o
  -7  19   1        656.04        631.31        15.99 o
  -4  19   1       1769.65       1695.10        20.64 o
 -15  20   1          0.03         11.54        13.36 o
 -12  20   1         23.21        100.38        14.27 o
  -9  20   1       5575.61       5546.42        31.67 o
  -6  20   1       1602.02       1581.47        20.74 o
   0   1   2      59152.65      62289.12       144.40 o
  -2   2   2       3549.46       4403.10        41.79 o
  -1   3   2      44379.46      45602.92       112.02 o
   0   4   2       3377.02       3665.23        32.08 o
  -5   5   2       2167.12       2646.67        30.15 o
  -2   5   2      16698.15      16368.28        64.86 o
  -4   6   2      33898.48      32116.88        84.69 o
  -1   6   2       6525.92       6828.07        38.76 o
  -6   7   2      32772.43      31063.61        85.81 o
  -3   7   2      47311.11      47638.82        95.83 o
   0   7   2       5514.11       6103.76        33.59 o
  -8   8   2      57742.20      60406.43        94.61 o
  -5   8   2      19966.15      20120.03        63.34 o
  -2   8   2       4649.48       3830.78        28.84 o
  -7   9   2       2886.87       2669.04        27.02 o
  -4   9   2        940.95        998.22        18.92 o
  -1   9   2      36613.45      36092.96        75.49 o
  -9  10   2         41.87         57.27        13.56 o
  -6  10   2      16692.96      16202.63        53.73 o
  -3  10   2       2690.51       2753.63        24.89 o
   0  10   2       9122.87       9198.50        37.95 o
 -11  11   2       1672.37       1734.67        21.05 o
  -8  11   2      17379.86      17011.23        54.44 o
  -5  11   2      12710.68      11694.40        46.85 o
  -2  11   2      25237.28      25193.80        62.74 o
 -10  12   2       1247.51       1254.33        19.53 o
  -7  12   2        757.07        824.99        17.30 o
  -4  12   2      18475.72      17514.54        54.14 o
  -1  12   2      20540.87      20349.32        53.53 o
 -12  13   2       2799.71       2828.51        24.18 o
  -9  13   2      13387.54      12734.82        45.03 o
  -6  13   2      10414.95      11145.76        44.02 o
  -3  13   2       4107.85       4081.42        27.22 o
   0  13   2       7504.44       7131.53        31.77 o
 -14  14   2       2407.51       2152.07        21.76 o
 -11  14   2       6039.43       6122.58        32.58 o
  -8  14   2      12654.40      12211.98        44.52 o
  -5  14   2        867.18        869.21        17.00 o
  -2  14   2        166.07        173.64        12.34 o
 -13  15   2       1976.22       2095.60        21.65 o
 -10  15   2       1209.95       1010.36        17.00 o
  -7  15   2       2558.31       2108.96        21.25 o
  -4  15   2       9714.15       9429.21        39.06 o
  -1  15   2       1739.39       2024.77        19.93 o
 -15  16   2       7347.30       6930.67        35.72 o
 -12  16   2      10754.77      10016.50        39.16 o
  -9  16   2       4813.89       5032.59        29.75 o
  -6  16   2        878.16       1206.97        18.42 o
  -3  16   2       7030.21       6789.21        33.09 o
   0  16   2       1044.41        836.52        15.58 o
 -17  17   2       1408.21       1492.83        19.93 o
 -14  17   2        692.42        705.48        15.89 o
 -11  17   2       1335.66       1362.60        17.30 o
  -8  17   2        181.59        215.33        13.36 o
  -5  17   2       5004.20       4891.73        29.45 o
  -2  17   2        124.25         68.30        12.24 o
 -16  18   2       6029.79       5817.81        31.06 o
 -13  18   2       5053.34       5569.19        28.64 o
 -10  18   2       6344.12       6474.21        30.36 o
  -7  18   2       6732.13       6343.38        33.19 o
  -4  18   2       3206.34       3080.06        24.79 o
  -1  18   2       1814.80       1945.95        21.15 o
 -15  19   2       2057.51       1854.88        20.14 o
 -12  19   2         54.76         33.09        12.04 o
  -9  19   2         55.10         99.67        12.85 o
  -6  19   2       4822.16       5320.26        31.06 o
  -3  19   2       3053.95       3035.64        24.79 o
 -14  20   2       2858.07       3141.38        23.48 o
 -11  20   2       2831.77       2728.74        22.26 o
  -8  20   2       1303.97       1153.14        19.23 o
  -5  20   2        560.11        513.93        16.39 o
  -1   2   3      87551.79      87848.41       139.84 o
  -2   4   3       2390.27       2602.96        27.22 o
  -4   5   3        426.92        482.97        16.59 o
  -1   5   3       6462.14       6847.70        39.26 o
  -3   6   3       1818.19       1486.76        20.14 o
  -5   7   3      15583.99      17441.88        54.54 o
  -2   7   3       2404.66       2567.55        23.88 o
  -7   8   3        239.99        157.65        14.47 o
  -4   8   3      15804.44      15120.53        50.29 o
  -1   8   3       4981.96       5154.82        30.05 o
  -6   9   3       4247.40       3559.59        25.80 o
  -3   9   3      16694.02      16464.71        55.35 o
  -8  10   3        716.32        704.47        16.70 o
  -5  10   3       1521.38       1742.76        20.04 o
  -2  10   3         81.13        121.12        12.95 o
 -10  11   3        503.61        625.85        17.00 o
  -7  11   3       1494.69       1360.47        18.52 o
  -4  11   3       9053.09       9258.30        41.28 o
  -1  11   3       7112.81       7030.24        32.58 o
  -9  12   3        298.77        357.19        13.46 o
  -6  12   3        116.95        122.44        11.84 o
  -3  12   3      10365.25       9358.78        39.06 o
 -11  13   3       9104.21       9169.66        37.14 o
  -8  13   3         89.25         31.06        11.43 o
  -5  13   3        316.45        379.46        14.77 o
  -2  13   3      13755.58      13993.29        45.13 o
 -13  14   3       7308.89       7159.76        35.92 o
 -10  14   3          9.92         70.53        11.43 o
  -7  14   3       1282.98       1356.02        17.20 o
  -4  14   3        622.48        519.09        14.47 o
  -1  14   3       9968.20      10596.41        38.76 o
 -12  15   3          0.01         89.15        12.45 o
  -9  15   3         25.19        158.66        12.34 o
  -6  15   3       4003.62       3779.47        26.31 o
  -3  15   3       1082.78       1097.28        17.30 o
 -14  16   3       6126.23       6027.67        31.06 o
 -11  16   3          6.07         22.36        11.03 o
  -8  16   3      10909.57      10594.29        37.54 o
  -5  16   3        599.16        676.95        15.58 o
  -2  16   3       2036.22       2304.25        21.76 o
 -16  17   3         51.40        103.72        13.05 o
 -13  17   3       1517.45       1716.76        18.62 o
 -10  17   3         56.79         81.56        12.14 o
  -7  17   3        247.01        254.59        12.75 o
  -4  17   3        835.08        795.44        16.09 o
  -1  17   3        187.53        183.05        13.05 o
 -15  18   3         35.70         78.12        12.45 o
 -12  18   3         40.85         83.88        11.94 o
  -9  18   3        626.31        711.55        14.77 o
  -6  18   3          0.45         13.76        12.65 o
  -3  18   3        555.89        608.75        16.39 o
 -14  19   3         13.41         32.48        12.65 o
 -11  19   3       4168.46       3756.00        24.08 o
  -8  19   3       2407.59       2553.48        21.15 o
  -5  19   3         16.62         13.15        13.76 o
 -13  20   3        291.51        388.06        14.47 o
 -10  20   3         25.72         33.49        12.75 o
  -7  20   3         59.33         49.38        13.05 o
  -1   1   4        756.73        858.88        17.20 o
   0   2   4       1010.02       1271.53        19.02 o
  -2   3   4       4563.73       4493.05        31.67 o
  -4   4   4      57441.35      57583.07        97.34 o
  -1   4   4       4509.04       4080.91        29.85 o
  -3   5   4      26014.83      25656.43        72.25 o
   0   5   4     111148.25     101187.93       126.18 o
  -5   6   4      47601.59      49546.72        91.27 o
  -2   6   4        827.21        577.08        15.68 o
  -7   7   4      76854.28      80210.23       104.53 o
  -4   7   4      26705.43      27506.35        64.15 o
  -1   7   4        425.69        366.60        13.66 o
  -6   8   4        931.05        922.23        15.79 o
  -3   8   4      12253.93      11216.19        43.00 o
   0   8   4      14390.14      14061.59        47.25 o
  -8   9   4         72.32        102.81        13.15 o
  -5   9   4       2132.30       2042.48        20.04 o
  -2   9   4       5214.76       4841.75        29.55 o
 -10  10   4      39087.34      39950.86        82.77 o
  -7  10   4      12806.41      12680.07        42.20 o
  -4  10   4        114.21        157.85        12.04 o
  -1  10   4       6142.04       5848.67        29.95 o
  -9  11   4         25.57        122.64        12.55 o
  -6  11   4        414.10        444.42        13.86 o
  -3  11   4         15.17         29.85        12.75 o
   0  11   4       5931.58       5447.96        28.74 o
 -11  12   4       1408.19       1398.42        18.21 o
  -8  12   4       1811.70       1741.34        18.42 o
  -5  12   4      27998.80      27269.97        59.19 o
  -2  12   4      35700.17      36542.44        69.82 o
 -13  13   4       4025.43       3847.57        26.71 o
 -10  13   4       1699.33       1775.65        17.91 o
  -7  13   4       2408.64       1902.23        18.52 o
  -4  13   4       1495.97       1633.78        19.12 o
  -1  13   4       2706.20       2645.56        21.15 o
 -12  14   4       6405.84       6912.46        31.57 o
  -9  14   4       7172.39       7171.50        30.86 o
  -6  14   4       1530.80       1509.62        17.10 o
  -3  14   4       1783.06       1690.85        19.63 o
   0  14   4       7296.84       6488.48        30.56 o
 -14  15   4       1338.87       1281.34        17.61 o
 -11  15   4       3650.78       3509.00        22.97 o
  -8  15   4       7719.84       6928.55        30.66 o
  -5  15   4      12765.97      13101.12        41.08 o
  -2  15   4        728.54       1021.29        16.19 o
 -16  16   4       3269.43       2909.86        23.78 o
 -13  16   4        411.58        444.01        13.46 o
 -10  16   4       1726.21       1913.97        18.52 o
  -7  16   4       2203.32       2455.33        20.14 o
  -4  16   4       3776.77       3155.14        24.69 o
  -1  16   4        447.17        404.25        14.27 o
 -15  17   4       6267.81       6203.13        29.65 o
 -12  17   4      16239.60      16424.44        44.22 o
  -9  17   4       6057.97       6244.11        29.14 o
  -6  17   4       1950.71       2163.91        19.33 o
  -3  17   4       1058.47        910.89        17.20 o
   0  17   4       6641.46       5189.12        33.70 o
 -17  18   4         43.02         46.85        12.75 o
 -14  18   4         11.18         21.76        11.84 o
 -11  18   4       1249.29       1227.51        16.80 o
  -8  18   4        353.99        266.43        12.85 o
  -5  18   4         64.59         34.30        11.74 o
  -2  18   4          5.67         16.29        13.36 o
 -13  19   4          6.07         19.02        12.04 o
 -10  19   4       3561.68       3550.28        23.48 o
  -7  19   4       5928.66       5619.78        28.43 o
  -4  19   4       1651.71       1622.45        20.34 o
 -12  20   4        852.36        833.59        15.58 o
  -9  20   4        449.34        704.07        15.28 o
  -1   3   5       4136.54       3890.48        28.03 o
  -3   4   5      12335.09      12466.16        46.75 o
  -2   5   5       9775.31      10805.97        43.11 o
  -4   6   5      20592.49      21044.18        59.80 o
  -1   6   5       9126.27       9745.72        40.07 o
  -6   7   5       2229.02       2186.67        23.78 o
  -3   7   5        444.99        683.53        14.98 o
  -5   8   5       1017.94       1011.98        16.29 o
  -2   8   5        432.49        408.60        14.37 o
  -7   9   5        569.50        580.72        14.37 o
  -4   9   5       2905.70       2685.73        22.06 o
  -1   9   5      26022.93      26723.66        62.84 o
  -9  10   5       8260.00       8883.40        36.83 o
  -6  10   5       7173.92       7528.19        32.38 o
  -3  10   5        696.64        701.64        14.67 o
  -8  11   5        565.78        808.69        15.58 o
  -5  11   5        134.63        181.83        12.34 o
  -2  11   5       1694.91       1778.48        19.63 o
 -10  12   5        642.53        639.41        14.17 o
  -7  12   5         29.13         64.56        10.83 o
  -4  12   5       1284.64       1133.61        16.09 o
  -1  12   5        504.58        740.09        14.07 o
 -12  13   5         50.21        185.48        13.05 o
  -9  13   5      18428.48      18092.82        46.75 o
  -6  13   5         80.43        103.21        10.52 o
  -3  13   5       3814.66       3525.59        24.59 o
 -11  14   5       4151.28       4047.22        24.79 o
  -8  14   5       1343.38       1385.16        16.90 o
  -5  14   5        111.32         87.63        11.54 o
  -2  14   5        159.22        173.34        12.24 o
 -13  15   5        412.54        387.04        13.56 o
 -10  15   5         78.86         79.84        10.93 o
  -7  15   5          7.29        122.94        11.84 o
  -4  15   5       2625.94       2615.20        20.64 o
  -1  15   5       2164.66       1786.88        19.83 o
 -15  16   5       4102.62       4385.89        24.99 o
 -12  16   5          0.11         16.39        11.64 o
  -9  16   5         20.56         28.74        10.93 o
  -6  16   5       3603.83       3290.23        22.26 o
  -3  16   5       1394.47       1309.88        17.40 o
 -14  17   5        520.03        451.40        13.86 o
 -11  17   5          2.54         39.16        11.23 o
  -8  17   5       1039.86       1005.91        15.38 o
  -5  17   5        567.21        499.77        13.96 o
  -2  17   5        116.71        158.56        14.07 o
 -16  18   5        953.95        989.32        16.09 o
 -13  18   5        380.96        347.07        13.46 o
 -10  18   5        119.90        128.61        12.24 o
  -7  18   5         99.81        166.76        12.04 o
  -4  18   5       6707.48       6866.42        30.86 o
 -12  19   5          7.17         32.18        12.34 o
  -9  19   5         72.25        178.80        12.85 o
  -6  19   5        853.75        880.44        15.89 o
   0   0   6      21557.49      20782.00        57.47 o
  -1   2   6       3461.00       3211.51        24.39 o
  -3   3   6        217.86        227.98        12.24 o
   0   3   6       4677.98       3899.89        26.92 o
  -2   4   6      25066.54      25561.61        61.93 o
  -4   5   6       4023.65       3768.34        25.40 o
  -1   5   6      17982.86      17293.54        51.50 o
  -6   6   6       4493.00       4602.44        29.75 o
  -3   6   6      24456.02      24459.98        59.80 o
   0   6   6      31250.59      32450.39        67.39 o
  -5   7   6        392.28        492.58        14.98 o
  -2   7   6       3863.84       3376.04        24.69 o
  -7   8   6       8459.79       8846.16        39.67 o
  -4   8   6      18695.66      18838.99        52.72 o
  -1   8   6      12539.10      12055.34        42.20 o
  -9   9   6       4780.82       4668.11        30.15 o
  -6   9   6      11550.16      11921.27        40.27 o
  -3   9   6      10171.51      10509.08        40.07 o
   0   9   6       1044.91       1164.98        17.20 o
  -8  10   6        155.70        282.21        13.46 o
  -5  10   6       7910.95       7999.62        32.89 o
  -2  10   6       3816.68       3257.04        23.68 o
 -10  11   6      12526.66      13566.79        43.31 o
  -7  11   6       4804.03       4805.72        26.01 o
  -4  11   6       1655.61       1696.72        17.71 o
  -1  11   6       2378.24       2339.26        20.34 o
 -12  12   6        635.89        934.27        16.70 o
  -9  12   6       3544.16       3636.39        23.88 o
  -6  12   6        695.98        908.87        14.77 o
  -3  12   6          9.73         61.72        11.54 o
   0  12   6        726.76        825.49        15.18 o
 -11  13   6       7668.62       8782.11        35.31 o
  -8  13   6       2814.88       2813.74        21.15 o
  -5  13   6       5404.98       5539.64        27.73 o
  -2  13   6      10755.08      10850.70        38.45 o
 -13  14   6      11500.91      11471.79        37.64 o
 -10  14   6       2974.68       2852.59        20.84 o
  -7  14   6        102.19        127.09        12.04 o
  -4  14   6        845.73        823.57        14.27 o
  -1  14   6       5618.61       5640.83        30.46 o
 -15  15   6        541.36        538.22        13.56 o
 -12  15   6        359.74        261.27        13.36 o
  -9  15   6       5660.65       5798.28        27.42 o
  -6  15   6       3546.79       3751.95        22.97 o
  -3  15   6        909.99        983.24        16.29 o
   0  15   6         34.61        101.39        13.36 o
 -14  16   6         69.88        139.44        12.24 o
 -11  16   6        553.80        582.03        13.56 o
  -8  16   6       7086.70       7218.96        30.46 o
  -5  16   6       3616.15       3933.89        23.68 o
  -2  16   6       4011.26       4589.38        28.03 o
 -16  17   6        778.86        729.57        14.67 o
 -13  17   6       2904.88       3014.39        22.16 o
 -10  17   6          8.42         95.02        12.14 o
  -7  17   6         70.52        188.61        12.34 o
  -4  17   6       1270.45       1007.43        15.89 o
  -1  17   6        854.28        846.54        18.01 o
 -12  18   6       2618.24       2737.54        21.65 o
  -9  18   6       6214.53       6153.35        28.54 o
  -6  18   6       3227.34       3355.70        22.56 o
 -11  19   6       2352.59       2130.62        19.63 o
  -8  19   6       2916.50       3053.25        22.26 o
  -2   3   7       1464.89       1416.53        17.30 o
  -1   4   7       5529.54       5809.20        30.26 o
  -3   5   7       6382.98       6494.35        31.87 o
  -5   6   7       2129.69       2178.48        20.54 o
  -2   6   7       9519.88      10324.32        38.96 o
  -4   7   7         33.07         63.34        11.64 o
  -1   7   7       2093.30       2693.93        21.96 o
  -6   8   7       3941.69       4183.42        27.02 o
  -3   8   7        792.37        824.28        15.68 o
  -8   9   7      13758.37      14493.67        45.64 o
  -5   9   7        253.16        238.30        12.24 o
  -2   9   7         39.79         67.29        11.43 o
  -7  10   7        159.78        267.54        12.65 o
  -4  10   7       1638.18       1649.67        17.61 o
  -1  10   7          0.61         26.41        10.83 o
  -9  11   7        546.02        640.12        14.27 o
  -6  11   7       4897.02       5177.49        26.71 o
  -3  11   7       2200.71       2343.82        20.54 o
 -11  12   7        611.36        669.26        14.37 o
  -8  12   7         52.02        107.36        12.04 o
  -5  12   7        562.37        703.46        14.47 o
  -2  12   7          5.74         37.24        11.54 o
 -10  13   7       1014.88       1026.45        15.48 o
  -7  13   7       1483.17       1441.22        16.90 o
  -4  13   7       1657.34       1753.89        18.01 o
  -1  13   7         69.30         35.52        11.54 o
 -12  14   7        945.06        996.20        16.59 o
  -9  14   7       1379.57       1218.20        16.09 o
  -6  14   7       3257.96       3410.04        22.16 o
  -3  14   7       2136.60       2449.66        20.44 o
 -14  15   7          1.09         92.18        12.04 o
 -11  15   7        704.09        688.08        14.47 o
  -8  15   7        209.41        288.69        12.95 o
  -5  15   7          4.45         22.16        11.13 o
  -2  15   7       1639.33       1797.71        19.93 o
 -13  16   7       2449.21       2450.17        21.45 o
 -10  16   7          6.50         48.77        12.14 o
  -7  16   7       1577.94       1496.07        17.40 o
  -4  16   7         36.29         56.87        12.04 o
  -1  16   7        690.23        429.24        15.99 o
 -12  17   7        125.46         80.55        12.85 o
  -9  17   7       1339.53       1326.78        17.00 o
  -6  17   7        146.94        203.79        13.36 o
  -3  17   7        178.25        145.20        13.15 o
 -11  18   7       1130.21       1125.82        16.59 o
  -8  18   7        135.41        175.97        13.46 o
   0   1   8       7486.98       7627.15        33.49 o
  -2   2   8      23778.49      22639.61        55.25 o
  -1   3   8       5591.68       5186.29        28.23 o
  -3   4   8        929.45        938.42        15.18 o
   0   4   8       6569.01       6521.97        31.27 o
  -5   5   8      16535.84      17294.55        47.76 o
  -2   5   8      11641.02      11744.59        39.67 o
  -4   6   8        161.93        151.48        12.24 o
  -1   6   8      11507.53      10991.65        38.55 o
  -6   7   8        227.35        251.15        12.95 o
  -3   7   8       3272.00       3227.49        22.97 o
   0   7   8      18279.50      18758.74        49.58 o
  -8   8   8       1023.41        988.91        16.29 o
  -5   8   8        804.54        845.73        14.67 o
  -2   8   8       1393.00       1286.71        16.59 o
  -7   9   8       5371.06       5772.88        29.24 o
  -4   9   8       4781.54       5119.61        27.32 o
  -1   9   8        463.80        438.14        12.85 o
  -9  10   8       3539.92       3513.45        23.78 o
  -6  10   8       5850.42       5819.63        27.83 o
  -3  10   8       7853.75       7910.68        33.59 o
   0  10   8       5287.08       5525.07        28.54 o
 -11  11   8       6747.57       6690.75        28.54 o
  -8  11   8        424.80        544.39        14.27 o
  -5  11   8       3137.96       2897.82        21.15 o
  -2  11   8        476.58        396.25        12.85 o
 -10  12   8      10784.56      11099.01        37.84 o
  -7  12   8       9448.53      10160.39        35.52 o
  -4  12   8        164.52        252.26        12.04 o
  -1  12   8        293.03        367.51        12.75 o
 -12  13   8        359.38        443.51        12.65 o
  -9  13   8        780.09        659.24        14.07 o
  -6  13   8       2465.35       2621.17        20.34 o
  -3  13   8       1109.12       1115.70        16.09 o
   0  13   8        241.54        216.54        13.66 o
 -14  14   8       3613.93       3519.22        21.96 o
 -11  14   8        698.03        805.36        14.98 o
  -8  14   8         90.84         96.13        11.94 o
  -5  14   8       3015.58       2891.25        21.25 o
  -2  14   8       1579.46       1638.54        18.72 o
 -13  15   8        386.87        341.21        13.46 o
 -10  15   8       5243.08       5513.43        27.83 o
  -7  15   8       1091.76       1045.07        15.58 o
  -4  15   8        580.51        723.29        14.57 o
  -1  15   8       2303.93       2480.52        23.07 o
 -12  16   8        156.57        133.16        13.05 o
  -9  16   8        798.27        900.67        15.79 o
  -6  16   8       1752.08       2331.47        20.34 o
  -3  16   8        105.17        165.64        13.36 o
 -11  17   8        153.61        176.17        13.26 o
  -8  17   8        959.35        989.72        16.49 o
  -5  17   8       8814.19       8692.96        34.00 o
  -1   2   9       1879.56       1792.75        18.42 o
  -2   4   9        417.05        364.18        12.65 o
  -4   5   9        209.81        202.98        11.74 o
  -1   5   9        546.51        489.14        12.85 o
  -3   6   9       4130.37       4178.05        25.09 o
  -5   7   9         57.84         97.34        11.13 o
  -2   7   9        122.36        137.51        10.83 o
  -7   8   9        263.91        380.26        14.17 o
  -4   8   9       4021.65       4386.80        25.30 o
  -1   8   9         73.02         20.54        10.83 o
  -6   9   9       6489.01       7015.47        32.48 o
  -3   9   9        993.12       1265.15        16.59 o
  -8  10   9          0.22         24.39        11.54 o
  -5  10   9          1.63         42.70        10.93 o
  -2  10   9        730.46        669.06        14.27 o
 -10  11   9        248.10        313.68        13.36 o
  -7  11   9        220.36        265.62        12.14 o
  -4  11   9       1399.57       1504.56        16.80 o
  -1  11   9          0.77         29.85        11.74 o
  -9  12   9        305.29        277.66        12.65 o
  -6  12   9        182.16        191.95        11.84 o
  -3  12   9       1723.74       2163.00        19.33 o
 -11  13   9        730.16        782.39        16.19 o
  -8  13   9        100.76        105.74        11.33 o
  -5  13   9        156.32         91.07        11.43 o
  -2  13   9        473.31        319.25        13.26 o
 -13  14   9        421.24        474.47        13.15 o
 -10  14   9          0.03          6.78        12.04 o
  -7  14   9        359.94        325.32        13.05 o
  -4  14   9          0.57         33.39        11.64 o
  -1  14   9       1425.65       1505.07        18.62 o
 -12  15   9        180.89        160.28        12.95 o
  -9  15   9          7.99         17.91        12.04 o
  -6  15   9        662.36        855.54        15.28 o
  -3  15   9        575.41        895.72        16.09 o
 -11  16   9          9.39         36.33        12.65 o
  -8  16   9       1773.30       1923.69        19.33 o
  -5  16   9        152.81        236.78        13.56 o
  -1   1  10       8437.85       7855.13        32.18 o
   0   2  10       2062.39       2405.75        20.34 o
  -2   3  10       9372.25       8725.14        33.70 o
  -4   4  10        137.92         82.06        10.32 o
  -1   4  10       4255.82       4221.67        24.49 o
  -3   5  10        662.31        579.30        13.26 o
   0   5  10       2348.73       2528.49        19.33 o
  -5   6  10       2148.01       2097.73        19.02 o
  -2   6  10       2380.83       2507.03        20.24 o
  -7   7  10        409.19        476.19        14.47 o
  -4   7  10        842.83        921.32        14.77 o
  -1   7  10       2233.55       2300.91        19.12 o
  -6   8  10       3430.46       3508.09        23.48 o
  -3   8  10       1420.69       1389.82        16.80 o
   0   8  10        215.39        294.25        12.45 o
  -8   9  10       4671.34       4693.10        27.73 o
  -5   9  10       2761.62       2991.12        21.45 o
  -2   9  10       1908.06       1986.22        18.72 o
 -10  10  10          4.88         84.59        13.26 o
  -7  10  10       1989.17       2104.41        19.53 o
  -4  10  10       4778.83       4611.95        25.70 o
  -1  10  10       1844.99       1526.83        18.32 o
  -9  11  10       1498.82       1326.58        16.70 o
  -6  11  10       2770.84       2626.34        20.64 o
  -3  11  10       3619.33       3894.42        23.98 o
   0  11  10        515.97        834.90        15.38 o
 -11  12  10        499.55        424.89        12.55 o
  -8  12  10       2409.77       2620.67        20.74 o
  -5  12  10        356.18        500.17        13.66 o
  -2  12  10         90.41        104.12        12.85 o
 -13  13  10        570.05        597.72        13.96 o
 -10  13  10       1393.17       1519.74        18.42 o
  -7  13  10       4876.87       5491.27        27.52 o
  -4  13  10       3743.20       3796.27        23.78 o
  -1  13  10        432.56        367.82        14.07 o
 -12  14  10        555.26        666.73        14.27 o
  -9  14  10        544.02        415.68        13.76 o
  -6  14  10       2978.26       2348.37        20.34 o
  -3  14  10       2590.33       2597.09        21.35 o
  -8  15  10         49.86         88.34        12.75 o
  -5  15  10        170.09        226.96        13.15 o
  -1   3  11          5.65         38.15        11.03 o
  -3   4  11       2288.12       1801.65        18.01 o
  -2   5  11         74.23         75.59        11.13 o
  -4   6  11        594.14        588.41        13.26 o
  -1   6  11        376.76        350.21        12.14 o
  -6   7  11        208.64        296.38        12.24 o
  -3   7  11         49.48         41.89        10.62 o
  -5   8  11         24.97         18.32        11.03 o
  -2   8  11          9.75         45.03        11.64 o
  -7   9  11          1.59          3.24        11.23 o
  -4   9  11        167.14        229.49        12.14 o
  -1   9  11       1839.88       1646.84        17.91 o
  -9  10  11         29.67         23.58        12.34 o
  -6  10  11        350.59        480.64        13.66 o
  -3  10  11         85.18         30.05        11.74 o
  -8  11  11        145.85        126.89        12.14 o
  -5  11  11         73.74        152.29        11.84 o
  -2  11  11        178.87         79.33        12.34 o
 -10  12  11        640.33        832.78        15.79 o
  -7  12  11          5.30         24.69        11.84 o
  -4  12  11         79.70        134.28        12.14 o
  -1  12  11         39.17         26.61        12.95 o
  -9  13  11       1952.21       1754.80        19.12 o
  -6  13  11        312.52        435.31        14.07 o
  -3  13  11          4.72         82.47        12.85 o
   0   0  12       5617.11       4421.11        24.79 o
  -1   2  12       1476.75       1690.35        17.61 o
  -3   3  12       1968.91       2209.34        18.92 o
   0   3  12        802.03        676.04        13.56 o
  -2   4  12       1200.23        889.34        14.47 o
  -4   5  12       2396.79       2168.86        19.43 o
  -1   5  12        159.64        247.51        11.94 o
  -6   6  12       4489.87       5040.98        27.42 o
  -3   6  12        532.19        658.63        13.96 o
   0   6  12        290.61        272.50        11.94 o
  -5   7  12       4180.42       3458.51        24.49 o
  -2   7  12       1588.69       1237.83        15.89 o
  -7   8  12        686.97        510.90        14.47 o
  -4   8  12         46.50        103.92        11.94 o
  -1   8  12         68.52        142.57        11.74 o
  -9   9  12        672.75        824.08        16.70 o
  -6   9  12       1284.86       1410.16        17.30 o
  -3   9  12        219.94        250.85        12.45 o
   0   9  12       1141.12        900.67        15.89 o
  -8  10  12       1124.07       1117.82        17.71 o
  -5  10  12       5670.92       5278.88        27.62 o
  -2  10  12       1889.32       1780.91        19.02 o
  -7  11  12        122.60        148.85        13.05 o
  -4  11  12        906.63        989.52        17.40 o
  -2   3  13         17.54         49.68        11.03 o
  -1   4  13        297.88        156.94        12.04 o
  -3   5  13        147.50        105.13        11.43 o
  -5   6  13          2.77         72.55        11.94 o
  -2   6  13        535.54        358.61        12.85 o
  -4   7  13         51.76         43.81        11.54 o
  -1   7  13        346.37        106.45        12.04 o
  -6   8  13        195.05        104.43        12.34 o
  -3   8  13        152.76        154.21        12.24 o
  -5   9  13          9.63         32.78        12.75 o
  -2   9  13         58.01        244.67        13.26 o
   0   1  14         18.70         13.66        11.54 o
  -2   2  14        274.50        465.06        13.66 o
  -1   3  14        622.77        484.29        13.76 o
  -3   4  14       1581.08       1335.78        17.20 o
   0   4  14        430.13        298.81        13.05 o
  -5   5  14        248.84        376.72        14.27 o
  -2   5  14        633.26       1064.70        16.39 o
                                                
